# Supplementary material for: A Compressed Sensing-Based Wearable Sensor Network for Quantitative Assessment of Stroke Patients
Source: Sensors (Basel). 2016 Feb 5;16(2):202. doi: 10.3390/s16020202 (PMC4801578; doi:10.3390/s16020202)
Supplement: Supplementary file 1 [file sensors-16-00202-s001.zip]

Archive with 4 entries (3 files):
- Additional files/
- Additional files/Bobath handshake.mp4
- Additional files/Introduction of Remote Rehabilitation Training and Assessment Software.pdf
- Additional files/Shoulder touch.mp4
